# Supplementary material for: Lignocellulose Nanofibre Obtained from Agricultural Wastes of Tomato, Pepper and Eggplants Improves the Performance of Films of Polyvinyl Alcohol (PVA) for Food Packaging
Source: Foods. 2021 Dec 8;10(12):3043. doi: 10.3390/foods10123043 (PMC8700978; doi:10.3390/foods10123043)
Supplement: Supplementary file 1 [file foods-10-03043-s001.zip]

Archive with 1 entries (1 files):
- foods-1439345-supplementary.pdf
